# Supplementary material for: A Longitudinal Study Examining Physical Activity Habit Formation
Source: Behav Sci (Basel). 2026 Apr 2;16(4):535. doi: 10.3390/bs16040535 (PMC13114073; doi:10.3390/bs16040535)
Supplement: Supplementary file 1 [file behavsci-16-00535-s001.zip]

Archive with 1 entries (1 files):
- behavsci-4025046-supplementary.pdf
